# Supplementary material for: ﻿Diversity of fungi associated with Monochamusalternatus larval habitats in Bursaphelenchusxylophilus-infected Pinusmassoniana and identification of two new ophiostomatalean species (Ascomycota, Ophiostomatales)
Source: MycoKeys. 2022 Aug 1;92:1–25. doi: 10.3897/mycokeys.92.80682 (PMC9849073; doi:10.3897/mycokeys.92.80682)
Supplement: XML Treatment for Graphilbum xianjuensis [file mycokeys.92.80682-treatment1.xml]

<!DOCTYPE tp:taxon-treatment
  PUBLIC "-//TaxonX//DTD Taxonomic Treatment Publishing DTD v0 20100105//EN" "tax-treatment-NSO.dtd">
<tp:taxon-treatment xmlns:tp="http://www.plazi.org/taxpub"><tp:treatment-meta><kwd-group><label>Taxon classification</label><kwd>
                <named-content content-type="kingdom">Fungi</named-content>
              </kwd><kwd>
                <named-content content-type="order">Ophiostomatales</named-content>
              </kwd><kwd>
                <named-content content-type="family">Ophiostomataceae</named-content>
              </kwd></kwd-group><mixed-citation publication-type="journal"><person-group><name><surname>Zheng</surname><given-names>Guiheng</given-names></name><name><surname>You</surname><given-names>Minqi</given-names></name><name><surname>Li</surname><given-names>Xuening</given-names></name><name><surname>Zhou</surname><given-names>Qinzheng</given-names></name><name><surname>Wang</surname><given-names>Zheng</given-names></name><name><surname>Wang</surname><given-names>Huimin</given-names></name><name><surname>Lu</surname><given-names>Quan</given-names></name></person-group><article-title>﻿Diversity of fungi associated with <italic><tp:taxon-name><tp:taxon-name-part taxon-name-part-type="genus" reg="Monochamus">Monochamus</tp:taxon-name-part><tp:taxon-name-part taxon-name-part-type="species" reg="alternatus">alternatus</tp:taxon-name-part></tp:taxon-name></italic> larval habitats in <italic><tp:taxon-name><tp:taxon-name-part taxon-name-part-type="genus" reg="Bursaphelenchus">Bursaphelenchus</tp:taxon-name-part><tp:taxon-name-part taxon-name-part-type="species" reg="xylophilus">xylophilus</tp:taxon-name-part></tp:taxon-name></italic>-infected <italic><tp:taxon-name><tp:taxon-name-part taxon-name-part-type="genus" reg="Pinus">Pinus</tp:taxon-name-part><tp:taxon-name-part taxon-name-part-type="species" reg="massoniana">massoniana</tp:taxon-name-part></tp:taxon-name></italic> and identification of two new ophiostomatalean species (<tp:taxon-name><tp:taxon-name-part taxon-name-part-type="phylum">Ascomycota</tp:taxon-name-part></tp:taxon-name>, <tp:taxon-name><tp:taxon-name-part taxon-name-part-type="order">Ophiostomatales</tp:taxon-name-part></tp:taxon-name>)</article-title><source>MycoKeys</source><day>01</day><month>08</month><year>2022</year><volume>92</volume><fpage>1</fpage><lpage>25</lpage><pub-id pub-id-type="doi">10.3897/mycokeys.92.80682</pub-id></mixed-citation></tp:treatment-meta><tp:nomenclature><label>﻿</label><tp:taxon-name>
              <object-id xmlns:xlink="http://www.w3.org/1999/xlink" content-type="arpha" xlink:type="simple">4242DC34-8587-5E3B-82DD-1778107FF107</object-id>
              <tp:taxon-name-part taxon-name-part-type="genus" reg="Graphilbum">Graphilbum</tp:taxon-name-part>
              <tp:taxon-name-part taxon-name-part-type="species" reg="xianjuensis">xianjuensis</tp:taxon-name-part>
              <object-id xmlns:xlink="http://www.w3.org/1999/xlink" content-type="mycobank" xlink:type="simple"> 842387</object-id>
            </tp:taxon-name><tp:taxon-authority>G. H. Zheng &amp; Q. Lu</tp:taxon-authority><tp:taxon-status xmlns:xlink="http://www.w3.org/1999/xlink" xlink:type="simple">sp. nov.</tp:taxon-status><xref ref-type="fig" rid="F9">Fig. 9</xref></tp:nomenclature><tp:treatment-sec sec-type="etymology" id="SECID0EZ3BG"><title>Etymology.</title><p>The epithet <italic>xianju</italic> (Latin) refers to the type locality.</p></tp:treatment-sec><tp:treatment-sec sec-type="material" id="SECID0EB4BG"><title>Type.</title><p>China, Zhejiang, Xianju County, from <italic><tp:taxon-name><tp:taxon-name-part taxon-name-part-type="genus" reg="Monochamus">Monochamus</tp:taxon-name-part><tp:taxon-name-part taxon-name-part-type="species" reg="alternatus">alternatus</tp:taxon-name-part></tp:taxon-name></italic> galleries and pupal chambers of <italic><tp:taxon-name><tp:taxon-name-part taxon-name-part-type="genus" reg="Pinus">Pinus</tp:taxon-name-part><tp:taxon-name-part taxon-name-part-type="species" reg="massoniana">massoniana</tp:taxon-name-part></tp:taxon-name></italic> infested by <italic><tp:taxon-name><tp:taxon-name-part taxon-name-part-type="genus" reg="Bursaphelenchus">Bursaphelenchus</tp:taxon-name-part><tp:taxon-name-part taxon-name-part-type="species" reg="xylophilus">xylophilus</tp:taxon-name-part></tp:taxon-name></italic>, December 2020, collected by G. H. Zheng, culture ex-holotype CFCC55738 = CXY4010.</p><fig id="F9" position="float" orientation="portrait"><object-id xmlns:xlink="http://www.w3.org/1999/xlink" content-type="doi" xlink:type="simple">10.3897/mycokeys.92.80682.figure9</object-id><object-id xmlns:xlink="http://www.w3.org/1999/xlink" content-type="arpha" xlink:type="simple">96493D86-31F3-51DA-9B87-0727FF9420CD</object-id><label>Figure 9.</label><caption><p>Morphological characteristics of <italic><tp:taxon-name><tp:taxon-name-part taxon-name-part-type="genus" reg="Graphilbun">Graphilbun</tp:taxon-name-part><tp:taxon-name-part taxon-name-part-type="species" reg="xianjuensis">xianjuensis</tp:taxon-name-part></tp:taxon-name></italic> sp. nov. (<abbrev xmlns:xlink="http://www.w3.org/1999/xlink" xlink:title="China Forestry Culture Collection Center" id="ABBRID0E25BG" xlink:type="simple">CFCC</abbrev> = 55738, Taxon 2). <bold>a, b</bold> thirty-day-old cultures on 2% MEA <bold>c–f</bold><italic><tp:taxon-name><tp:taxon-name-part taxon-name-part-type="genus" reg="Hyalorhincladiella">Hyalorhincladiella</tp:taxon-name-part></tp:taxon-name></italic>-like asexual morph: conidiogenous cells and conidia. Scale bars: 10 μm (<bold>c–f</bold>).</p></caption><graphic xmlns:xlink="http://www.w3.org/1999/xlink" xlink:href="mycokeys-92-001-g009.jpg" position="float" orientation="portrait" xlink:type="simple" id="oo_722301.jpg"><uri content-type="original_file" xlink:type="simple">https://binary.pensoft.net/fig/722301</uri></graphic></fig></tp:treatment-sec><tp:treatment-sec sec-type="description" id="SECID0ER6BG"><title>Description.</title><p><bold>Sexual morph</bold>: not observed.</p><p><bold>Asexual form</bold>: <italic><tp:taxon-name><tp:taxon-name-part taxon-name-part-type="genus" reg="Hyalorhincladiella">Hyalorhincladiella</tp:taxon-name-part></tp:taxon-name></italic>-like. Conidiogenous cells were simple or loosely branched, (9.12–) (15.44) – (48.64) (–62.49) × (1.25–) (1.53) – (2.21) (–2.45) μm. Conidia hyaline, smooth, cylindrical, aseptate, (4.76–) (6.07) – (9.87) (–13.41) × (0.99 –) (1.32) – (2.1) (–2.65) μm.</p></tp:treatment-sec><tp:treatment-sec sec-type="description" id="SECID0EFAAI"><title>Culture characteristics.</title><p>Colonies on 2% MEA reaching 44.9 mm diameter, after incubation in the dark at 25 °C for 3 d, growth rate up to 14.98 mm/d at the fastest and colony margin irregular. Mycelium superficial to flocculose or floccose, hyaline, reverse grey-white. The optimal temperature for growth at 30 °C; no growth was observed at 5 °C.</p></tp:treatment-sec><tp:treatment-sec sec-type="habitat" id="SECID0EKAAI"><title>Habitat and distribution.</title><p>Larval galleries and pupal chambers of <italic><tp:taxon-name><tp:taxon-name-part taxon-name-part-type="genus" reg="Monochamus">Monochamus</tp:taxon-name-part><tp:taxon-name-part taxon-name-part-type="species" reg="alternatus">alternatus</tp:taxon-name-part></tp:taxon-name></italic> in <italic><tp:taxon-name><tp:taxon-name-part taxon-name-part-type="genus" reg="Pinus">Pinus</tp:taxon-name-part><tp:taxon-name-part taxon-name-part-type="species" reg="massoniana">massoniana</tp:taxon-name-part></tp:taxon-name></italic>, infested by <italic><tp:taxon-name><tp:taxon-name-part taxon-name-part-type="genus" reg="Bursaphelenchus">Bursaphelenchus</tp:taxon-name-part><tp:taxon-name-part taxon-name-part-type="species" reg="xylophilus">xylophilus</tp:taxon-name-part></tp:taxon-name></italic>, in Zhejiang Province, China.</p></tp:treatment-sec><tp:treatment-sec sec-type="material" id="SECID0ERBAI"><title>Additional specimens examined.</title><p>China, Zhejiang, from <italic><tp:taxon-name><tp:taxon-name-part taxon-name-part-type="genus" reg="Monochamus">Monochamus</tp:taxon-name-part><tp:taxon-name-part taxon-name-part-type="species" reg="alternatus">alternatus</tp:taxon-name-part></tp:taxon-name></italic> galleries and pupal chambers of <italic><tp:taxon-name><tp:taxon-name-part taxon-name-part-type="genus" reg="Pinus">Pinus</tp:taxon-name-part><tp:taxon-name-part taxon-name-part-type="species" reg="massoniana">massoniana</tp:taxon-name-part></tp:taxon-name></italic> infested by <italic><tp:taxon-name><tp:taxon-name-part taxon-name-part-type="genus" reg="Bursaphelenchus">Bursaphelenchus</tp:taxon-name-part><tp:taxon-name-part taxon-name-part-type="species" reg="xylophilus">xylophilus</tp:taxon-name-part></tp:taxon-name></italic>, December 2020, collected by G. H. Zheng, CFCC55739 = CXY4011, CXY4018.</p></tp:treatment-sec><tp:treatment-sec sec-type="notes" id="SECID0EYCAI"><title>Note.</title><p>Only the <italic><tp:taxon-name><tp:taxon-name-part taxon-name-part-type="genus" reg="Hyalorhincladiella">Hyalorhincladiella</tp:taxon-name-part></tp:taxon-name></italic>-like asexual form was observed in <italic><tp:taxon-name><tp:taxon-name-part taxon-name-part-type="genus" reg="Graphilbum">Graphilbum</tp:taxon-name-part><tp:taxon-name-part taxon-name-part-type="species" reg="xianjuensis">xianjuensis</tp:taxon-name-part></tp:taxon-name></italic>. This is closely related to <italic>the <tp:taxon-name><tp:taxon-name-part taxon-name-part-type="genus" reg="Graphilbum">G.</tp:taxon-name-part><tp:taxon-name-part taxon-name-part-type="species" reg="acuminatum">acuminatum</tp:taxon-name-part></tp:taxon-name></italic>, <italic><tp:taxon-name><tp:taxon-name-part taxon-name-part-type="genus" reg="Graphilbum">G.</tp:taxon-name-part><tp:taxon-name-part taxon-name-part-type="species" reg="anningense">anningense</tp:taxon-name-part></tp:taxon-name></italic> and <italic><tp:taxon-name><tp:taxon-name-part taxon-name-part-type="genus" reg="Graphilbum">G.</tp:taxon-name-part><tp:taxon-name-part taxon-name-part-type="species" reg="translucens">translucens</tp:taxon-name-part></tp:taxon-name></italic>, based on the ITS, BT and TEF1-α phylogenetic trees (Figs <xref ref-type="fig" rid="F1">1</xref>, <xref ref-type="fig" rid="F3">3</xref>, <xref ref-type="fig" rid="F4">4</xref>). Four species differed according to the size of their conidia. The conidia of <italic><tp:taxon-name><tp:taxon-name-part taxon-name-part-type="genus" reg="Graphilbum">G.</tp:taxon-name-part><tp:taxon-name-part taxon-name-part-type="species" reg="xianjuensis">xianjuensis</tp:taxon-name-part></tp:taxon-name></italic> (6.07–9.87 μm) are longer than those of <italic><tp:taxon-name><tp:taxon-name-part taxon-name-part-type="genus" reg="Graphilbum">G.</tp:taxon-name-part><tp:taxon-name-part taxon-name-part-type="species" reg="anningense">anningense</tp:taxon-name-part></tp:taxon-name></italic> (4.5–6.4 μm), <italic><tp:taxon-name><tp:taxon-name-part taxon-name-part-type="genus" reg="Graphilbum">G.</tp:taxon-name-part><tp:taxon-name-part taxon-name-part-type="species" reg="acuminatum">acuminatum</tp:taxon-name-part></tp:taxon-name></italic> (3.5–6 μm) and <italic><tp:taxon-name><tp:taxon-name-part taxon-name-part-type="genus" reg="Graphilbum">G.</tp:taxon-name-part><tp:taxon-name-part taxon-name-part-type="species" reg="translucens">translucens</tp:taxon-name-part></tp:taxon-name></italic> (2.4–3.5 μm) (<xref ref-type="bibr" rid="B52">Wang et al. 2019</xref>; <xref ref-type="bibr" rid="B19">Jankowiak et al. 2020</xref>). Besides, <italic><tp:taxon-name><tp:taxon-name-part taxon-name-part-type="genus" reg="Graphilbum">G.</tp:taxon-name-part><tp:taxon-name-part taxon-name-part-type="species" reg="xianjuensis">xianjuensis</tp:taxon-name-part></tp:taxon-name></italic> was found to be associated with <italic><tp:taxon-name><tp:taxon-name-part taxon-name-part-type="genus" reg="Monochamus">M.</tp:taxon-name-part><tp:taxon-name-part taxon-name-part-type="species" reg="alternatus">alternatus</tp:taxon-name-part></tp:taxon-name></italic> and <abbrev xmlns:xlink="http://www.w3.org/1999/xlink" xlink:title="pine wood nematode" id="ABBRID0EIHAI" xlink:type="simple">PWN</abbrev>-infested <italic><tp:taxon-name><tp:taxon-name-part taxon-name-part-type="genus" reg="Pinus">P.</tp:taxon-name-part><tp:taxon-name-part taxon-name-part-type="species" reg="massoniana">massoniana</tp:taxon-name-part></tp:taxon-name></italic>, whereas <italic><tp:taxon-name><tp:taxon-name-part taxon-name-part-type="genus" reg="Graphilbum">G.</tp:taxon-name-part><tp:taxon-name-part taxon-name-part-type="species" reg="anningense">anningense</tp:taxon-name-part></tp:taxon-name></italic> was reported in galleries of <italic><tp:taxon-name><tp:taxon-name-part taxon-name-part-type="genus" reg="Graphilbum">T.</tp:taxon-name-part><tp:taxon-name-part taxon-name-part-type="species" reg="yunnanensis">yunnanensis</tp:taxon-name-part></tp:taxon-name></italic> and <italic><tp:taxon-name><tp:taxon-name-part taxon-name-part-type="genus" reg="Tomicus">T.</tp:taxon-name-part><tp:taxon-name-part taxon-name-part-type="species" reg="minor">minor</tp:taxon-name-part></tp:taxon-name></italic> associated with <italic><tp:taxon-name><tp:taxon-name-part taxon-name-part-type="genus" reg="Pinus">P.</tp:taxon-name-part><tp:taxon-name-part taxon-name-part-type="species" reg="yunnanensis">yunnanensis</tp:taxon-name-part></tp:taxon-name></italic> in southwest China (<xref ref-type="bibr" rid="B52">Wang et al. 2019</xref>), <italic><tp:taxon-name><tp:taxon-name-part taxon-name-part-type="genus" reg="Graphilbum">G.</tp:taxon-name-part><tp:taxon-name-part taxon-name-part-type="species" reg="acuminatum">acuminatum</tp:taxon-name-part></tp:taxon-name></italic> has been reported in galleries of <italic>Ips acuminatus</italic> and <italic><tp:taxon-name><tp:taxon-name-part taxon-name-part-type="genus" reg="Pityogenes">Pityogenes</tp:taxon-name-part><tp:taxon-name-part taxon-name-part-type="species" reg="bidentatus">bidentatus</tp:taxon-name-part></tp:taxon-name></italic> associated with <italic><tp:taxon-name><tp:taxon-name-part taxon-name-part-type="genus" reg="Pinus">P.</tp:taxon-name-part><tp:taxon-name-part taxon-name-part-type="species" reg="sylvestris">sylvestris</tp:taxon-name-part></tp:taxon-name></italic> in Europe (<xref ref-type="bibr" rid="B19">Jankowiak et al. 2020</xref>) and <italic><tp:taxon-name><tp:taxon-name-part taxon-name-part-type="genus" reg="Graphilbum">G.</tp:taxon-name-part><tp:taxon-name-part taxon-name-part-type="species" reg="translucens">translucens</tp:taxon-name-part></tp:taxon-name></italic> was first reported in <italic><tp:taxon-name><tp:taxon-name-part taxon-name-part-type="genus" reg="Cryphalus">Cryphalus</tp:taxon-name-part><tp:taxon-name-part taxon-name-part-type="species" reg="piceae">piceae</tp:taxon-name-part></tp:taxon-name></italic> associated with <italic><tp:taxon-name><tp:taxon-name-part taxon-name-part-type="genus" reg="Pinus">P.</tp:taxon-name-part><tp:taxon-name-part taxon-name-part-type="species" reg="densiflora">densiflora</tp:taxon-name-part></tp:taxon-name></italic>. In conclusion, four species of <italic><tp:taxon-name><tp:taxon-name-part taxon-name-part-type="genus" reg="Graphilbum">Graphilbum</tp:taxon-name-part></tp:taxon-name></italic> differ not only in geographical distribution, but also in hosts and vectors. The optimum growth temperature of <italic><tp:taxon-name><tp:taxon-name-part taxon-name-part-type="genus" reg="Graphilbum">G.</tp:taxon-name-part><tp:taxon-name-part taxon-name-part-type="species" reg="xianjuensis">xianjuensis</tp:taxon-name-part></tp:taxon-name></italic>, <italic><tp:taxon-name><tp:taxon-name-part taxon-name-part-type="genus" reg="Graphilbum">G.</tp:taxon-name-part><tp:taxon-name-part taxon-name-part-type="species" reg="anningense">anningense</tp:taxon-name-part></tp:taxon-name></italic> and <italic><tp:taxon-name><tp:taxon-name-part taxon-name-part-type="genus" reg="Graphilbum">G.</tp:taxon-name-part><tp:taxon-name-part taxon-name-part-type="species" reg="translucens">translucens</tp:taxon-name-part></tp:taxon-name></italic> is 30 °C and only <italic><tp:taxon-name><tp:taxon-name-part taxon-name-part-type="genus" reg="Graphilbum">G.</tp:taxon-name-part><tp:taxon-name-part taxon-name-part-type="species" reg="acuminatum">acuminatum</tp:taxon-name-part></tp:taxon-name></italic> had an optimum growth temperature of 25 °C (<xref ref-type="bibr" rid="B52">Wang et al. 2019</xref>; <xref ref-type="bibr" rid="B19">Jankowiak et al. 2020</xref>).</p></tp:treatment-sec><tp:treatment-sec><!--Section generated to contain objects referenced in tp:taxon-treatment.--><fig id="F1" position="float" orientation="portrait"><object-id xmlns:xlink="http://www.w3.org/1999/xlink" content-type="doi" xlink:type="simple">10.3897/mycokeys.92.80682.figure1</object-id><object-id xmlns:xlink="http://www.w3.org/1999/xlink" content-type="arpha" xlink:type="simple">EB0B37BC-879F-5CFC-8AE5-737C356DBCEB</object-id><label>Figure 1.</label><caption><p><abbrev xmlns:xlink="http://www.w3.org/1999/xlink" xlink:title="Maximum Likelihood" id="ABBRID0EXBBG" xlink:type="simple">ML</abbrev> tree of the ITS region of <italic><tp:taxon-name><tp:taxon-name-part taxon-name-part-type="genus" reg="Ophiostoma">Ophiostoma</tp:taxon-name-part></tp:taxon-name></italic>, <italic><tp:taxon-name><tp:taxon-name-part taxon-name-part-type="genus" reg="Sporothrix">Sporothrix</tp:taxon-name-part></tp:taxon-name></italic>, <italic><tp:taxon-name><tp:taxon-name-part taxon-name-part-type="genus" reg="Graphilbum">Graphilbum</tp:taxon-name-part></tp:taxon-name></italic>, <italic><tp:taxon-name><tp:taxon-name-part taxon-name-part-type="genus" reg="Ceratocystiopsis">Ceratocystiopsis</tp:taxon-name-part></tp:taxon-name></italic>. Bootstrap values of <abbrev xmlns:xlink="http://www.w3.org/1999/xlink" xlink:title="Maximum Likelihood" id="ABBRID0EXCBG" xlink:type="simple">ML</abbrev>/<abbrev xmlns:xlink="http://www.w3.org/1999/xlink" xlink:title="Maximum Parsimony" id="ABBRID0E2CBG" xlink:type="simple">MP</abbrev> ≥ 70% are recorded at nodes as <abbrev xmlns:xlink="http://www.w3.org/1999/xlink" xlink:title="Maximum Likelihood" id="ABBRID0E6CBG" xlink:type="simple">ML</abbrev>/<abbrev xmlns:xlink="http://www.w3.org/1999/xlink" xlink:title="Maximum Parsimony" id="ABBRID0EDDBG" xlink:type="simple">MP</abbrev> and bold branches indicate posterior probability values ≥ 0.9. <abbrev xmlns:xlink="http://www.w3.org/1999/xlink" xlink:title="Maximum Likelihood" id="ABBRID0EHDBG" xlink:type="simple">ML</abbrev> and <abbrev xmlns:xlink="http://www.w3.org/1999/xlink" xlink:title="Maximum Parsimony" id="ABBRID0ELDBG" xlink:type="simple">MP</abbrev>, Bootstrap values &lt; 70% are indicated by the symbol *. The tree is drawn to scale (see bar) with branch length measured in the number of substitutions per site. Strains representing ex-type sequences are marked with “T.” <abbrev xmlns:xlink="http://www.w3.org/1999/xlink" xlink:title="Maximum Likelihood" id="ABBRID0EPDBG" xlink:type="simple">ML</abbrev>, Maximum Likelihood; <abbrev xmlns:xlink="http://www.w3.org/1999/xlink" xlink:title="Maximum Parsimony" id="ABBRID0ETDBG" xlink:type="simple">MP</abbrev>, Maximum Parsimony; <abbrev xmlns:xlink="http://www.w3.org/1999/xlink" xlink:title="Bayesian Inference" id="ABBRID0EXDBG" xlink:type="simple">BI</abbrev>, Bayesian Inference and the final alignment of 734 positions, including gaps.</p></caption><graphic xmlns:xlink="http://www.w3.org/1999/xlink" xlink:href="mycokeys-92-001-g001.jpg" position="float" orientation="portrait" xlink:type="simple" id="oo_722293.jpg"><uri content-type="original_file" xlink:type="simple">https://binary.pensoft.net/fig/722293</uri></graphic></fig><fig id="F3" position="float" orientation="portrait"><object-id xmlns:xlink="http://www.w3.org/1999/xlink" content-type="doi" xlink:type="simple">10.3897/mycokeys.92.80682.figure3</object-id><object-id xmlns:xlink="http://www.w3.org/1999/xlink" content-type="arpha" xlink:type="simple">46105343-AD0A-5C08-AD14-CC30186070C4</object-id><label>Figure 3.</label><caption><p><abbrev xmlns:xlink="http://www.w3.org/1999/xlink" xlink:title="Maximum Likelihood" id="ABBRID0EGJBG" xlink:type="simple">ML</abbrev> tree of the BT region of <italic><tp:taxon-name><tp:taxon-name-part taxon-name-part-type="genus" reg="Graphilbum">Graphilbum</tp:taxon-name-part></tp:taxon-name></italic>. Bootstrap values of <abbrev xmlns:xlink="http://www.w3.org/1999/xlink" xlink:title="Maximum Likelihood" id="ABBRID0ERJBG" xlink:type="simple">ML</abbrev>/<abbrev xmlns:xlink="http://www.w3.org/1999/xlink" xlink:title="Maximum Parsimony" id="ABBRID0EVJBG" xlink:type="simple">MP</abbrev> ≥ 70% are recorded at nodes as <abbrev xmlns:xlink="http://www.w3.org/1999/xlink" xlink:title="Maximum Likelihood" id="ABBRID0EZJBG" xlink:type="simple">ML</abbrev>/<abbrev xmlns:xlink="http://www.w3.org/1999/xlink" xlink:title="Maximum Parsimony" id="ABBRID0E4JBG" xlink:type="simple">MP</abbrev> and bold branches indicate posterior probability values ≥ 0.9. <abbrev xmlns:xlink="http://www.w3.org/1999/xlink" xlink:title="Maximum Likelihood" id="ABBRID0EBKBG" xlink:type="simple">ML</abbrev> and <abbrev xmlns:xlink="http://www.w3.org/1999/xlink" xlink:title="Maximum Parsimony" id="ABBRID0EFKBG" xlink:type="simple">MP</abbrev>, Bootstrap values &lt; 70% are indicated by the symbol *. The tree is drawn to scale (see bar) with branch length measured in the number of substitutions per site. Strains representing ex-type sequences are marked with “T.” Abbreviations: <abbrev xmlns:xlink="http://www.w3.org/1999/xlink" xlink:title="Maximum Likelihood" id="ABBRID0EJKBG" xlink:type="simple">ML</abbrev>, Maximum Likelihood; <abbrev xmlns:xlink="http://www.w3.org/1999/xlink" xlink:title="Maximum Parsimony" id="ABBRID0ENKBG" xlink:type="simple">MP</abbrev>, Maximum Parsimony; <abbrev xmlns:xlink="http://www.w3.org/1999/xlink" xlink:title="Bayesian Inference" id="ABBRID0ERKBG" xlink:type="simple">BI</abbrev>, Bayesian Inference and the final alignment of 548 positions, including gaps.</p></caption><graphic xmlns:xlink="http://www.w3.org/1999/xlink" xlink:href="mycokeys-92-001-g003.jpg" position="float" orientation="portrait" xlink:type="simple" id="oo_722295.jpg"><uri content-type="original_file" xlink:type="simple">https://binary.pensoft.net/fig/722295</uri></graphic></fig><fig id="F4" position="float" orientation="portrait"><object-id xmlns:xlink="http://www.w3.org/1999/xlink" content-type="doi" xlink:type="simple">10.3897/mycokeys.92.80682.figure4</object-id><object-id xmlns:xlink="http://www.w3.org/1999/xlink" content-type="arpha" xlink:type="simple">1167BDBB-E8C0-5964-92F5-BBC5D6B4230D</object-id><label>Figure 4.</label><caption><p><abbrev xmlns:xlink="http://www.w3.org/1999/xlink" xlink:title="Maximum Likelihood" id="ABBRID0ECLBG" xlink:type="simple">ML</abbrev> tree of the TEF region of <italic><tp:taxon-name><tp:taxon-name-part taxon-name-part-type="genus" reg="Graphilbum">Graphilbum</tp:taxon-name-part></tp:taxon-name></italic>. Bootstrap values of <abbrev xmlns:xlink="http://www.w3.org/1999/xlink" xlink:title="Maximum Likelihood" id="ABBRID0ENLBG" xlink:type="simple">ML</abbrev>/<abbrev xmlns:xlink="http://www.w3.org/1999/xlink" xlink:title="Maximum Parsimony" id="ABBRID0ERLBG" xlink:type="simple">MP</abbrev> ≥ 70% are recorded at nodes as <abbrev xmlns:xlink="http://www.w3.org/1999/xlink" xlink:title="Maximum Likelihood" id="ABBRID0EVLBG" xlink:type="simple">ML</abbrev>/<abbrev xmlns:xlink="http://www.w3.org/1999/xlink" xlink:title="Maximum Parsimony" id="ABBRID0EZLBG" xlink:type="simple">MP</abbrev> and bold branches indicate posterior probability values ≥ 0.9. <abbrev xmlns:xlink="http://www.w3.org/1999/xlink" xlink:title="Maximum Likelihood" id="ABBRID0E4LBG" xlink:type="simple">ML</abbrev> and <abbrev xmlns:xlink="http://www.w3.org/1999/xlink" xlink:title="Maximum Parsimony" id="ABBRID0EBMBG" xlink:type="simple">MP</abbrev>, Bootstrap values &lt; 70% are indicated by the symbol *. The tree is drawn to scale (see bar) with branch length measured in the number of substitutions per site. Strains representing ex-type sequences are marked with “T.” Abbreviations: <abbrev xmlns:xlink="http://www.w3.org/1999/xlink" xlink:title="Maximum Likelihood" id="ABBRID0EFMBG" xlink:type="simple">ML</abbrev>, Maximum Likelihood; <abbrev xmlns:xlink="http://www.w3.org/1999/xlink" xlink:title="Maximum Parsimony" id="ABBRID0EJMBG" xlink:type="simple">MP</abbrev>, Maximum Parsimony; <abbrev xmlns:xlink="http://www.w3.org/1999/xlink" xlink:title="Bayesian Inference" id="ABBRID0ENMBG" xlink:type="simple">BI</abbrev>, Bayesian Inference and the final alignment of 725 positions, including gaps.</p></caption><graphic xmlns:xlink="http://www.w3.org/1999/xlink" xlink:href="mycokeys-92-001-g004.jpg" position="float" orientation="portrait" xlink:type="simple" id="oo_722296.jpg"><uri content-type="original_file" xlink:type="simple">https://binary.pensoft.net/fig/722296</uri></graphic></fig></tp:treatment-sec><ref-list><ref id="B52"><mixed-citation xmlns:xlink="http://www.w3.org/1999/xlink" xlink:type="simple"><person-group><name name-style="western"><surname>Wang</surname><given-names>HM</given-names></name><name name-style="western"><surname>Wang</surname><given-names>Z</given-names></name><name name-style="western"><surname>Liu</surname><given-names>F</given-names></name><name name-style="western"><surname>Wu</surname><given-names>CX</given-names></name><name name-style="western"><surname>Zhang</surname><given-names>SF</given-names></name><name name-style="western"><surname>Kong</surname><given-names>XB</given-names></name><name name-style="western"><surname>Decock</surname><given-names>C</given-names></name><name name-style="western"><surname>Lu</surname><given-names>Q</given-names></name><name name-style="western"><surname>Zhang</surname><given-names>Z</given-names></name></person-group> (<year>2019</year>) <article-title>Differential patterns of ophiostomatoid fungal communities associated with three sympatric <italic><tp:taxon-name><tp:taxon-name-part taxon-name-part-type="genus">Tomicus</tp:taxon-name-part></tp:taxon-name></italic> species infesting pines in south-western China, with a description of four new species.</article-title><source>MycoKeys</source><volume>50</volume>: <fpage>93</fpage>–<lpage>133</lpage>. <ext-link xlink:type="simple" ext-link-type="doi" xlink:href="10.3897/mycokeys.50.32653">https://doi.org/10.3897/mycokeys.50.32653</ext-link></mixed-citation></ref><ref id="B19"><mixed-citation xmlns:xlink="http://www.w3.org/1999/xlink" xlink:type="simple"><person-group><name name-style="western"><surname>Jankowiak</surname><given-names>R</given-names></name><name name-style="western"><surname>Solheim</surname><given-names>H</given-names></name><name name-style="western"><surname>Bilański</surname><given-names>P</given-names></name><name name-style="western"><surname>Marincowitz</surname><given-names>S</given-names></name><name name-style="western"><surname>Wingfield</surname><given-names>MJ</given-names></name></person-group> (<year>2020</year>) <article-title>Seven new species of <italic><tp:taxon-name><tp:taxon-name-part taxon-name-part-type="genus">Graphilbum</tp:taxon-name-part></tp:taxon-name></italic> from conifers in Norway, Poland and Russia.</article-title><source>Mycologia</source><volume>112</volume>(<issue>6</issue>): <fpage>1240</fpage>–<lpage>1262</lpage>. <ext-link xlink:type="simple" ext-link-type="doi" xlink:href="10.1080/00275514.2020.1778375">https://doi.org/10.1080/00275514.2020.1778375</ext-link></mixed-citation></ref></ref-list></tp:taxon-treatment>
