# Supplementary material for: ﻿Diversity of fungi associated with Monochamusalternatus larval habitats in Bursaphelenchusxylophilus-infected Pinusmassoniana and identification of two new ophiostomatalean species (Ascomycota, Ophiostomatales)
Source: MycoKeys. 2022 Aug 1;92:1–25. doi: 10.3897/mycokeys.92.80682 (PMC9849073; doi:10.3897/mycokeys.92.80682)
Supplement: XML Treatment for Ophiostoma taizhouense [file mycokeys.92.80682-treatment2.xml]

<!DOCTYPE tp:taxon-treatment
  PUBLIC "-//TaxonX//DTD Taxonomic Treatment Publishing DTD v0 20100105//EN" "tax-treatment-NSO.dtd">
<tp:taxon-treatment xmlns:tp="http://www.plazi.org/taxpub"><tp:treatment-meta><kwd-group><label>Taxon classification</label><kwd>
                <named-content content-type="kingdom">Fungi</named-content>
              </kwd><kwd>
                <named-content content-type="order">Ophiostomatales</named-content>
              </kwd><kwd>
                <named-content content-type="family">Ophiostomataceae</named-content>
              </kwd></kwd-group><mixed-citation publication-type="journal"><person-group><name><surname>Zheng</surname><given-names>Guiheng</given-names></name><name><surname>You</surname><given-names>Minqi</given-names></name><name><surname>Li</surname><given-names>Xuening</given-names></name><name><surname>Zhou</surname><given-names>Qinzheng</given-names></name><name><surname>Wang</surname><given-names>Zheng</given-names></name><name><surname>Wang</surname><given-names>Huimin</given-names></name><name><surname>Lu</surname><given-names>Quan</given-names></name></person-group><article-title>﻿Diversity of fungi associated with <italic><tp:taxon-name><tp:taxon-name-part taxon-name-part-type="genus" reg="Monochamus">Monochamus</tp:taxon-name-part><tp:taxon-name-part taxon-name-part-type="species" reg="alternatus">alternatus</tp:taxon-name-part></tp:taxon-name></italic> larval habitats in <italic><tp:taxon-name><tp:taxon-name-part taxon-name-part-type="genus" reg="Bursaphelenchus">Bursaphelenchus</tp:taxon-name-part><tp:taxon-name-part taxon-name-part-type="species" reg="xylophilus">xylophilus</tp:taxon-name-part></tp:taxon-name></italic>-infected <italic><tp:taxon-name><tp:taxon-name-part taxon-name-part-type="genus" reg="Pinus">Pinus</tp:taxon-name-part><tp:taxon-name-part taxon-name-part-type="species" reg="massoniana">massoniana</tp:taxon-name-part></tp:taxon-name></italic> and identification of two new ophiostomatalean species (<tp:taxon-name><tp:taxon-name-part taxon-name-part-type="phylum">Ascomycota</tp:taxon-name-part></tp:taxon-name>, <tp:taxon-name><tp:taxon-name-part taxon-name-part-type="order">Ophiostomatales</tp:taxon-name-part></tp:taxon-name>)</article-title><source>MycoKeys</source><day>01</day><month>08</month><year>2022</year><volume>92</volume><fpage>1</fpage><lpage>25</lpage><pub-id pub-id-type="doi">10.3897/mycokeys.92.80682</pub-id></mixed-citation></tp:treatment-meta><tp:nomenclature><label>﻿</label><tp:taxon-name>
              <object-id xmlns:xlink="http://www.w3.org/1999/xlink" content-type="arpha" xlink:type="simple">B2EC9688-0058-5EFC-99B6-CC662E651494</object-id>
              <tp:taxon-name-part taxon-name-part-type="genus" reg="Ophiostoma">Ophiostoma</tp:taxon-name-part>
              <tp:taxon-name-part taxon-name-part-type="species" reg="taizhouense">taizhouense</tp:taxon-name-part>
              <object-id xmlns:xlink="http://www.w3.org/1999/xlink" content-type="mycobank" xlink:type="simple"> 842388</object-id>
            </tp:taxon-name><tp:taxon-authority>G. H. Zheng &amp; Q. Lu</tp:taxon-authority><tp:taxon-status xmlns:xlink="http://www.w3.org/1999/xlink" xlink:type="simple">sp. nov.</tp:taxon-status><xref ref-type="fig" rid="F10">Fig. 10</xref></tp:nomenclature><tp:treatment-sec sec-type="etymology" id="SECID0EYOAI"><title>Etymology.</title><p>‘<italic>taizhou</italic>’ (Latin) refers to the type locality.</p></tp:treatment-sec><tp:treatment-sec sec-type="material" id="SECID0EAPAI"><title>Type.</title><p>China, Zhejiang Province, Taizhou City, from <italic><tp:taxon-name><tp:taxon-name-part taxon-name-part-type="genus" reg="Monochamus">Monochamus</tp:taxon-name-part><tp:taxon-name-part taxon-name-part-type="species" reg="alternatus">alternatus</tp:taxon-name-part></tp:taxon-name></italic> galleries of <italic><tp:taxon-name><tp:taxon-name-part taxon-name-part-type="genus" reg="Pinus">Pinus</tp:taxon-name-part><tp:taxon-name-part taxon-name-part-type="species" reg="massoniana">massoniana</tp:taxon-name-part></tp:taxon-name></italic> infested by <italic><tp:taxon-name><tp:taxon-name-part taxon-name-part-type="genus" reg="Bursaphelenchus">Bursaphelenchus</tp:taxon-name-part><tp:taxon-name-part taxon-name-part-type="species" reg="xylophilus">xylophilus</tp:taxon-name-part></tp:taxon-name></italic>, October 2020, collected by G. H. Zheng and Q. Lu, culture ex-holotype CFCC55740 = CXY4001.</p><fig id="F10" position="float" orientation="portrait"><object-id xmlns:xlink="http://www.w3.org/1999/xlink" content-type="doi" xlink:type="simple">10.3897/mycokeys.92.80682.figure10</object-id><object-id xmlns:xlink="http://www.w3.org/1999/xlink" content-type="arpha" xlink:type="simple">A7D464E6-F567-59EC-9E99-3EF3070FB85F</object-id><label>Figure 10.</label><caption><p>Morphological characteristics of <italic><tp:taxon-name><tp:taxon-name-part taxon-name-part-type="genus" reg="Ophiostoma">Ophiostoma</tp:taxon-name-part><tp:taxon-name-part taxon-name-part-type="species" reg="taizhouense">taizhouense</tp:taxon-name-part></tp:taxon-name></italic> sp. nov. (<abbrev xmlns:xlink="http://www.w3.org/1999/xlink" xlink:title="China Forestry Culture Collection Center" id="ABBRID0E1QAI" xlink:type="simple">CFCC</abbrev> = 55740, Taxon 4). <bold>a, b</bold> twenty-day-old cultures on 2% MEA <bold>c–e</bold><italic><tp:taxon-name><tp:taxon-name-part taxon-name-part-type="genus" reg="Hyalorhincladiella">Hyalorhincladiella</tp:taxon-name-part></tp:taxon-name></italic>-like asexual morph: conidiogenous cells and conidia. Scale bars: 10 μm (<bold>c–e</bold>).</p></caption><graphic xmlns:xlink="http://www.w3.org/1999/xlink" xlink:href="mycokeys-92-001-g010.jpg" position="float" orientation="portrait" xlink:type="simple" id="oo_722302.jpg"><uri content-type="original_file" xlink:type="simple">https://binary.pensoft.net/fig/722302</uri></graphic></fig></tp:treatment-sec><tp:treatment-sec sec-type="description" id="SECID0EQRAI"><title>Description.</title><p><bold>Sexual morph</bold>: not observed.</p><p><bold>Asexual form</bold>: <italic><tp:taxon-name><tp:taxon-name-part taxon-name-part-type="genus" reg="Hyalorhincladiella">Hyalorhincladiella</tp:taxon-name-part></tp:taxon-name></italic>-like. Conidiophores abundant, conidiogenous cells single, disposed in a dense rachis (3.08–) (6.6) – (15.63) (–23.07) × (1.11–) (1.44) – (2.23) (–2.9) μm. Conidia hyaline, smooth, lunate, ellipsoid to ovoid, curvulate, aseptate, (3.24–) (4.27) – (7.42) (–10.08) × (1.17–) (1.6) – (2.39) (–2.86) μm.</p></tp:treatment-sec><tp:treatment-sec sec-type="description" id="SECID0EDSAI"><title>Culture characteristics.</title><p>Colonies on 2% MEA reaching 62.5 mm diameter, after incubation in the dark at 25 °C for 3 d, growth rate up to 22.83 mm/d at the fastest, colony margin smooth, hyphae are superficial on agar. Some white mycelium was produced early during growth and became black after 8–15 d, transitioning from brown to dark brown. The optimal temperature for growth at 30 °C; no growth was observed at 5 °C.</p></tp:treatment-sec><tp:treatment-sec sec-type="habitat" id="SECID0EISAI"><title>Habitat and distribution.</title><p>Larval galleries of <italic><tp:taxon-name><tp:taxon-name-part taxon-name-part-type="genus" reg="Monochamus">Monochamus</tp:taxon-name-part><tp:taxon-name-part taxon-name-part-type="species" reg="alternatus">alternatus</tp:taxon-name-part></tp:taxon-name></italic> in <italic><tp:taxon-name><tp:taxon-name-part taxon-name-part-type="genus" reg="Pinus">Pinus</tp:taxon-name-part><tp:taxon-name-part taxon-name-part-type="species" reg="massoniana">massoniana</tp:taxon-name-part></tp:taxon-name></italic>, infested by <italic><tp:taxon-name><tp:taxon-name-part taxon-name-part-type="genus" reg="Bursaphelenchus">Bursaphelenchus</tp:taxon-name-part><tp:taxon-name-part taxon-name-part-type="species" reg="xylophilus">xylophilus</tp:taxon-name-part></tp:taxon-name></italic>, in Zhejiang Province, China.</p></tp:treatment-sec><tp:treatment-sec sec-type="Additional specimen examined" id="SECID0EPTAI"><title>Additional specimen examined.</title><p>China, Zhejiang, Taizhou City, from <italic><tp:taxon-name><tp:taxon-name-part taxon-name-part-type="genus" reg="Monochamus">Monochamus</tp:taxon-name-part><tp:taxon-name-part taxon-name-part-type="species" reg="alternatus">alternatus</tp:taxon-name-part></tp:taxon-name></italic> galleries of <italic><tp:taxon-name><tp:taxon-name-part taxon-name-part-type="genus" reg="Pinus">Pinus</tp:taxon-name-part><tp:taxon-name-part taxon-name-part-type="species" reg="massoniana">massoniana</tp:taxon-name-part></tp:taxon-name></italic> infested by <italic><tp:taxon-name><tp:taxon-name-part taxon-name-part-type="genus" reg="Bursaphelenchus">Bursaphelenchus</tp:taxon-name-part><tp:taxon-name-part taxon-name-part-type="species" reg="xylophilus">xylophilus</tp:taxon-name-part></tp:taxon-name></italic>, October 2020, collected by G. H. Zheng and Q. Lu, CFCC55731 = CXY4002, CFCC55733 = CXY4003, CFCC55734 = CXY4004.</p></tp:treatment-sec><tp:treatment-sec sec-type="notes" id="SECID0EWUAI"><title>Note.</title><p>Only the <italic><tp:taxon-name><tp:taxon-name-part taxon-name-part-type="genus" reg="Hyalorhincladiella">Hyalorhincladiella</tp:taxon-name-part></tp:taxon-name></italic>-like asexual form was observed in <italic><tp:taxon-name><tp:taxon-name-part taxon-name-part-type="genus" reg="Ophiostoma">Ophiostoma</tp:taxon-name-part><tp:taxon-name-part taxon-name-part-type="species" reg="taizhouense">taizhouense</tp:taxon-name-part></tp:taxon-name></italic>. According to ITS and BT phylogenetic analysis, it has a well-supported independent clade with <italic><tp:taxon-name><tp:taxon-name-part taxon-name-part-type="genus" reg="Ophiostoma">Ophiostoma</tp:taxon-name-part></tp:taxon-name></italic> sp.1 (CFCC52628) and is closely related to <italic><tp:taxon-name><tp:taxon-name-part taxon-name-part-type="genus" reg="Ophiostoma">O.</tp:taxon-name-part><tp:taxon-name-part taxon-name-part-type="species" reg="allantosporum">allantosporum</tp:taxon-name-part></tp:taxon-name></italic>, <italic><tp:taxon-name><tp:taxon-name-part taxon-name-part-type="genus" reg="Ophiostoma">O.</tp:taxon-name-part><tp:taxon-name-part taxon-name-part-type="species" reg="pseudotsugae">pseudotsugae</tp:taxon-name-part></tp:taxon-name></italic> and <italic><tp:taxon-name><tp:taxon-name-part taxon-name-part-type="genus" reg="Ophiostoma">O.</tp:taxon-name-part><tp:taxon-name-part taxon-name-part-type="species" reg="wuyingensis">wuyingensis</tp:taxon-name-part></tp:taxon-name></italic> (Figs <xref ref-type="fig" rid="F1">1</xref>, <xref ref-type="fig" rid="F5">5</xref>, <xref ref-type="fig" rid="F6">6</xref>). Only one strain of <italic><tp:taxon-name><tp:taxon-name-part taxon-name-part-type="genus" reg="Ophiostoma">Ophiostoma</tp:taxon-name-part></tp:taxon-name></italic> sp.1 was isolated in our laboratory from <italic><tp:taxon-name><tp:taxon-name-part taxon-name-part-type="genus" reg="Pinus">P.</tp:taxon-name-part><tp:taxon-name-part taxon-name-part-type="species" reg="yunnanensis">yunnanensis</tp:taxon-name-part></tp:taxon-name></italic> infested with <italic><tp:taxon-name><tp:taxon-name-part taxon-name-part-type="genus" reg="Tomicus">T.</tp:taxon-name-part><tp:taxon-name-part taxon-name-part-type="species" reg="yunnanensis">yunnanensis</tp:taxon-name-part></tp:taxon-name></italic> in Yunnan Province, so this strain was not officially named before this study. Although the geographical location and host of <italic><tp:taxon-name><tp:taxon-name-part taxon-name-part-type="genus" reg="Ophiostoma">O.</tp:taxon-name-part><tp:taxon-name-part taxon-name-part-type="species" reg="taizhouense">taizhouense</tp:taxon-name-part></tp:taxon-name></italic> and <italic><tp:taxon-name><tp:taxon-name-part taxon-name-part-type="genus" reg="Ophiostoma">Ophiostoma</tp:taxon-name-part></tp:taxon-name></italic> sp.1 are different, their culture characteristics and gene sequences (ITS and BT) are identical (Figs <xref ref-type="fig" rid="F1">1</xref>, <xref ref-type="fig" rid="F5">5</xref>, <xref ref-type="fig" rid="F6">6</xref>) (<xref ref-type="bibr" rid="B52">Wang et al. 2019</xref>). In general, the conidia of <italic><tp:taxon-name><tp:taxon-name-part taxon-name-part-type="genus" reg="Ophiostoma">O.</tp:taxon-name-part><tp:taxon-name-part taxon-name-part-type="species" reg="taizhouense">taizhouense</tp:taxon-name-part></tp:taxon-name></italic> (4.27–7.42 μm) are longer than those of <italic><tp:taxon-name><tp:taxon-name-part taxon-name-part-type="genus" reg="Ophiostoma">O.</tp:taxon-name-part><tp:taxon-name-part taxon-name-part-type="species" reg="minus">minus</tp:taxon-name-part></tp:taxon-name></italic> (2.5–6 μm) (<xref ref-type="bibr" rid="B48">Upadhyay 1981</xref>) and <italic><tp:taxon-name><tp:taxon-name-part taxon-name-part-type="genus" reg="Ophiostoma">O.</tp:taxon-name-part><tp:taxon-name-part taxon-name-part-type="species" reg="pseudotsugae">pseudotsugae</tp:taxon-name-part></tp:taxon-name></italic> (2.7–5 μm) (<xref ref-type="bibr" rid="B37">Rumbold 1936</xref>). The optimal growth temperature of <italic><tp:taxon-name><tp:taxon-name-part taxon-name-part-type="genus" reg="Ophiostoma">O.</tp:taxon-name-part><tp:taxon-name-part taxon-name-part-type="species" reg="allantosporum">allantosporum</tp:taxon-name-part></tp:taxon-name></italic> and <italic><tp:taxon-name><tp:taxon-name-part taxon-name-part-type="genus" reg="Ophiostoma">O.</tp:taxon-name-part><tp:taxon-name-part taxon-name-part-type="species" reg="pseudotsugae">pseudotsugae</tp:taxon-name-part></tp:taxon-name></italic> was 25 °C, that of <italic><tp:taxon-name><tp:taxon-name-part taxon-name-part-type="genus" reg="Ophiostoma">O.</tp:taxon-name-part><tp:taxon-name-part taxon-name-part-type="species" reg="wuyingensis">wuyingensis</tp:taxon-name-part></tp:taxon-name></italic> was 25–30 °C and that of <italic><tp:taxon-name><tp:taxon-name-part taxon-name-part-type="genus" reg="Ophiostoma">O.</tp:taxon-name-part><tp:taxon-name-part taxon-name-part-type="species" reg="taizhouense">taizhouense</tp:taxon-name-part></tp:taxon-name></italic> was 30 °C (<xref ref-type="bibr" rid="B14">Gorton and Webber 2000</xref>, <xref ref-type="bibr" rid="B3">Chang et al. 2019</xref>). Both <italic><tp:taxon-name><tp:taxon-name-part taxon-name-part-type="genus" reg="Ophiostoma">O.</tp:taxon-name-part><tp:taxon-name-part taxon-name-part-type="species" reg="wuyingensis">wuyingensis</tp:taxon-name-part></tp:taxon-name></italic> and <italic><tp:taxon-name><tp:taxon-name-part taxon-name-part-type="genus" reg="Ophiostoma">O.</tp:taxon-name-part><tp:taxon-name-part taxon-name-part-type="species" reg="taizhouense">taizhouense</tp:taxon-name-part></tp:taxon-name></italic> showed pigmentation on 2% MEA medium, whereas <italic><tp:taxon-name><tp:taxon-name-part taxon-name-part-type="genus" reg="Ophiostoma">O.</tp:taxon-name-part><tp:taxon-name-part taxon-name-part-type="species" reg="allantosporum">allantosporum</tp:taxon-name-part></tp:taxon-name></italic> has mid-brown hyphae, <italic><tp:taxon-name><tp:taxon-name-part taxon-name-part-type="genus" reg="Ophiostoma">O.</tp:taxon-name-part><tp:taxon-name-part taxon-name-part-type="species" reg="pseudotsugae">pseudotsugae</tp:taxon-name-part></tp:taxon-name></italic> has white-grey to snuff-brown, both showed no agar pigmentation (<xref ref-type="bibr" rid="B37">Rumbold 1936</xref>; <xref ref-type="bibr" rid="B49">Villarreal et al. 2005</xref>). <italic><tp:taxon-name><tp:taxon-name-part taxon-name-part-type="genus" reg="Ophiostoma">Ophiostoma</tp:taxon-name-part><tp:taxon-name-part taxon-name-part-type="species" reg="wuyingensis">wuyingensis</tp:taxon-name-part></tp:taxon-name></italic> was first isolated from the gallery of <italic>Ips typographus</italic> on <italic><tp:taxon-name><tp:taxon-name-part taxon-name-part-type="genus" reg="Pinus">P.</tp:taxon-name-part><tp:taxon-name-part taxon-name-part-type="species" reg="koraiensis">koraiensis</tp:taxon-name-part></tp:taxon-name></italic> in Heilongjiang Province (<xref ref-type="bibr" rid="B3">Chang et al. 2019</xref>). <italic><tp:taxon-name><tp:taxon-name-part taxon-name-part-type="genus" reg="Ophiostoma">Ophiostoma</tp:taxon-name-part><tp:taxon-name-part taxon-name-part-type="species" reg="allantosporum">allantosporum</tp:taxon-name-part></tp:taxon-name></italic> and <italic><tp:taxon-name><tp:taxon-name-part taxon-name-part-type="genus" reg="Ophiostoma">O.</tp:taxon-name-part><tp:taxon-name-part taxon-name-part-type="species" reg="pseudotsugae">pseudotsugae</tp:taxon-name-part></tp:taxon-name></italic> were isolated from <italic><tp:taxon-name><tp:taxon-name-part taxon-name-part-type="genus" reg="Pinus">P.</tp:taxon-name-part><tp:taxon-name-part taxon-name-part-type="species" reg="resinosa">resinosa</tp:taxon-name-part></tp:taxon-name></italic> in the USA and <italic><tp:taxon-name><tp:taxon-name-part taxon-name-part-type="genus" reg="Pinus">P.</tp:taxon-name-part><tp:taxon-name-part taxon-name-part-type="species" reg="menziesii">menziesii</tp:taxon-name-part></tp:taxon-name></italic> were infected with <italic><tp:taxon-name><tp:taxon-name-part taxon-name-part-type="genus" reg="Dendroctonus">Dendroctonus</tp:taxon-name-part><tp:taxon-name-part taxon-name-part-type="species" reg="frontalis">frontalis</tp:taxon-name-part></tp:taxon-name></italic> in North America (<xref ref-type="bibr" rid="B14">Gorton and Webber 2000</xref>). Strains of <italic><tp:taxon-name><tp:taxon-name-part taxon-name-part-type="genus" reg="Ophiostoma">O.</tp:taxon-name-part><tp:taxon-name-part taxon-name-part-type="species" reg="taizhouense">taizhouense</tp:taxon-name-part></tp:taxon-name></italic> in this study were isolated from <italic><tp:taxon-name><tp:taxon-name-part taxon-name-part-type="genus" reg="Pinus">P.</tp:taxon-name-part><tp:taxon-name-part taxon-name-part-type="species" reg="massoniana">massoniana</tp:taxon-name-part></tp:taxon-name></italic> infected with <abbrev xmlns:xlink="http://www.w3.org/1999/xlink" xlink:title="pine wood nematode" id="ABBRID0E6ABI" xlink:type="simple">PWN</abbrev> and <italic><tp:taxon-name><tp:taxon-name-part taxon-name-part-type="genus" reg="Monochamus">M.</tp:taxon-name-part><tp:taxon-name-part taxon-name-part-type="species" reg="alternatus">alternatus</tp:taxon-name-part></tp:taxon-name></italic>.</p></tp:treatment-sec><tp:treatment-sec><!--Section generated to contain objects referenced in tp:taxon-treatment.--><fig id="F1" position="float" orientation="portrait"><object-id xmlns:xlink="http://www.w3.org/1999/xlink" content-type="doi" xlink:type="simple">10.3897/mycokeys.92.80682.figure1</object-id><object-id xmlns:xlink="http://www.w3.org/1999/xlink" content-type="arpha" xlink:type="simple">EB0B37BC-879F-5CFC-8AE5-737C356DBCEB</object-id><label>Figure 1.</label><caption><p><abbrev xmlns:xlink="http://www.w3.org/1999/xlink" xlink:title="Maximum Likelihood" id="ABBRID0EXBBG" xlink:type="simple">ML</abbrev> tree of the ITS region of <italic><tp:taxon-name><tp:taxon-name-part taxon-name-part-type="genus" reg="Ophiostoma">Ophiostoma</tp:taxon-name-part></tp:taxon-name></italic>, <italic><tp:taxon-name><tp:taxon-name-part taxon-name-part-type="genus" reg="Sporothrix">Sporothrix</tp:taxon-name-part></tp:taxon-name></italic>, <italic><tp:taxon-name><tp:taxon-name-part taxon-name-part-type="genus" reg="Graphilbum">Graphilbum</tp:taxon-name-part></tp:taxon-name></italic>, <italic><tp:taxon-name><tp:taxon-name-part taxon-name-part-type="genus" reg="Ceratocystiopsis">Ceratocystiopsis</tp:taxon-name-part></tp:taxon-name></italic>. Bootstrap values of <abbrev xmlns:xlink="http://www.w3.org/1999/xlink" xlink:title="Maximum Likelihood" id="ABBRID0EXCBG" xlink:type="simple">ML</abbrev>/<abbrev xmlns:xlink="http://www.w3.org/1999/xlink" xlink:title="Maximum Parsimony" id="ABBRID0E2CBG" xlink:type="simple">MP</abbrev> ≥ 70% are recorded at nodes as <abbrev xmlns:xlink="http://www.w3.org/1999/xlink" xlink:title="Maximum Likelihood" id="ABBRID0E6CBG" xlink:type="simple">ML</abbrev>/<abbrev xmlns:xlink="http://www.w3.org/1999/xlink" xlink:title="Maximum Parsimony" id="ABBRID0EDDBG" xlink:type="simple">MP</abbrev> and bold branches indicate posterior probability values ≥ 0.9. <abbrev xmlns:xlink="http://www.w3.org/1999/xlink" xlink:title="Maximum Likelihood" id="ABBRID0EHDBG" xlink:type="simple">ML</abbrev> and <abbrev xmlns:xlink="http://www.w3.org/1999/xlink" xlink:title="Maximum Parsimony" id="ABBRID0ELDBG" xlink:type="simple">MP</abbrev>, Bootstrap values &lt; 70% are indicated by the symbol *. The tree is drawn to scale (see bar) with branch length measured in the number of substitutions per site. Strains representing ex-type sequences are marked with “T.” <abbrev xmlns:xlink="http://www.w3.org/1999/xlink" xlink:title="Maximum Likelihood" id="ABBRID0EPDBG" xlink:type="simple">ML</abbrev>, Maximum Likelihood; <abbrev xmlns:xlink="http://www.w3.org/1999/xlink" xlink:title="Maximum Parsimony" id="ABBRID0ETDBG" xlink:type="simple">MP</abbrev>, Maximum Parsimony; <abbrev xmlns:xlink="http://www.w3.org/1999/xlink" xlink:title="Bayesian Inference" id="ABBRID0EXDBG" xlink:type="simple">BI</abbrev>, Bayesian Inference and the final alignment of 734 positions, including gaps.</p></caption><graphic xmlns:xlink="http://www.w3.org/1999/xlink" xlink:href="mycokeys-92-001-g001.jpg" position="float" orientation="portrait" xlink:type="simple" id="oo_722293.jpg"><uri content-type="original_file" xlink:type="simple">https://binary.pensoft.net/fig/722293</uri></graphic></fig><fig id="F5" position="float" orientation="portrait"><object-id xmlns:xlink="http://www.w3.org/1999/xlink" content-type="doi" xlink:type="simple">10.3897/mycokeys.92.80682.figure5</object-id><object-id xmlns:xlink="http://www.w3.org/1999/xlink" content-type="arpha" xlink:type="simple">4C60B868-9016-5A8A-A77C-CE9DBFFD8F82</object-id><label>Figure 5.</label><caption><p><abbrev xmlns:xlink="http://www.w3.org/1999/xlink" xlink:title="Maximum Likelihood" id="ABBRID0EZPBG" xlink:type="simple">ML</abbrev> tree of the <italic><tp:taxon-name><tp:taxon-name-part taxon-name-part-type="genus" reg="Ophiostoma">O.</tp:taxon-name-part><tp:taxon-name-part taxon-name-part-type="species" reg="ips">ips</tp:taxon-name-part></tp:taxon-name></italic> complex generated from the combined (ITS+BT) sequence data. Bootstrap values of <abbrev xmlns:xlink="http://www.w3.org/1999/xlink" xlink:title="Maximum Likelihood" id="ABBRID0EIQBG" xlink:type="simple">ML</abbrev>/<abbrev xmlns:xlink="http://www.w3.org/1999/xlink" xlink:title="Maximum Parsimony" id="ABBRID0EMQBG" xlink:type="simple">MP</abbrev> ≥ 70% are recorded at nodes as <abbrev xmlns:xlink="http://www.w3.org/1999/xlink" xlink:title="Maximum Likelihood" id="ABBRID0EQQBG" xlink:type="simple">ML</abbrev>/<abbrev xmlns:xlink="http://www.w3.org/1999/xlink" xlink:title="Maximum Parsimony" id="ABBRID0EUQBG" xlink:type="simple">MP</abbrev> and bold branches indicate posterior probability values ≥ 0.9. <abbrev xmlns:xlink="http://www.w3.org/1999/xlink" xlink:title="Maximum Likelihood" id="ABBRID0EYQBG" xlink:type="simple">ML</abbrev> and <abbrev xmlns:xlink="http://www.w3.org/1999/xlink" xlink:title="Maximum Parsimony" id="ABBRID0E3QBG" xlink:type="simple">MP</abbrev>, Bootstrap values &lt; 70% are indicated by the symbol *. The tree is drawn to scale (see bar) with branch length measured in the number of substitutions per site. Strains representing ex-type sequences are marked with “T.” Abbreviations: <abbrev xmlns:xlink="http://www.w3.org/1999/xlink" xlink:title="Maximum Likelihood" id="ABBRID0EARBG" xlink:type="simple">ML</abbrev>, Maximum Likelihood; <abbrev xmlns:xlink="http://www.w3.org/1999/xlink" xlink:title="Maximum Parsimony" id="ABBRID0EERBG" xlink:type="simple">MP</abbrev>, Maximum Parsimony; <abbrev xmlns:xlink="http://www.w3.org/1999/xlink" xlink:title="Bayesian Inference" id="ABBRID0EIRBG" xlink:type="simple">BI</abbrev>, Bayesian Inference and the final alignment of 953 positions, including gaps.</p></caption><graphic xmlns:xlink="http://www.w3.org/1999/xlink" xlink:href="mycokeys-92-001-g005.jpg" position="float" orientation="portrait" xlink:type="simple" id="oo_722297.jpg"><uri content-type="original_file" xlink:type="simple">https://binary.pensoft.net/fig/722297</uri></graphic></fig><fig id="F6" position="float" orientation="portrait"><object-id xmlns:xlink="http://www.w3.org/1999/xlink" content-type="doi" xlink:type="simple">10.3897/mycokeys.92.80682.figure6</object-id><object-id xmlns:xlink="http://www.w3.org/1999/xlink" content-type="arpha" xlink:type="simple">C1FB1E76-C0C2-5674-AB61-4E1D33781021</object-id><label>Figure 6.</label><caption><p><abbrev xmlns:xlink="http://www.w3.org/1999/xlink" xlink:title="Maximum Likelihood" id="ABBRID0EZRBG" xlink:type="simple">ML</abbrev> tree of the ITS region of <italic><tp:taxon-name><tp:taxon-name-part taxon-name-part-type="genus" reg="Ophiostoma">O.</tp:taxon-name-part><tp:taxon-name-part taxon-name-part-type="species" reg="minus">minus</tp:taxon-name-part></tp:taxon-name></italic> complex. Bootstrap values of <abbrev xmlns:xlink="http://www.w3.org/1999/xlink" xlink:title="Maximum Likelihood" id="ABBRID0EISBG" xlink:type="simple">ML</abbrev>/<abbrev xmlns:xlink="http://www.w3.org/1999/xlink" xlink:title="Maximum Parsimony" id="ABBRID0EMSBG" xlink:type="simple">MP</abbrev> ≥ 70% are recorded at nodes as <abbrev xmlns:xlink="http://www.w3.org/1999/xlink" xlink:title="Maximum Likelihood" id="ABBRID0EQSBG" xlink:type="simple">ML</abbrev>/<abbrev xmlns:xlink="http://www.w3.org/1999/xlink" xlink:title="Maximum Parsimony" id="ABBRID0EUSBG" xlink:type="simple">MP</abbrev> and bold branches indicate posterior probability values ≥ 0.9. <abbrev xmlns:xlink="http://www.w3.org/1999/xlink" xlink:title="Maximum Likelihood" id="ABBRID0EYSBG" xlink:type="simple">ML</abbrev> and <abbrev xmlns:xlink="http://www.w3.org/1999/xlink" xlink:title="Maximum Parsimony" id="ABBRID0E3SBG" xlink:type="simple">MP</abbrev>, Bootstrap values &lt; 70% are indicated by the symbol *. The tree is drawn to scale (see bar) with branch length measured in the number of substitutions per site. Strains representing ex-type sequences are marked with “T.” Abbreviations: <abbrev xmlns:xlink="http://www.w3.org/1999/xlink" xlink:title="Maximum Likelihood" id="ABBRID0EATBG" xlink:type="simple">ML</abbrev>, Maximum Likelihood; <abbrev xmlns:xlink="http://www.w3.org/1999/xlink" xlink:title="Maximum Parsimony" id="ABBRID0EETBG" xlink:type="simple">MP</abbrev>, Maximum Parsimony; <abbrev xmlns:xlink="http://www.w3.org/1999/xlink" xlink:title="Bayesian Inference" id="ABBRID0EITBG" xlink:type="simple">BI</abbrev>, Bayesian Inference and the final alignment of 537 positions, including gaps.</p></caption><graphic xmlns:xlink="http://www.w3.org/1999/xlink" xlink:href="mycokeys-92-001-g006.jpg" position="float" orientation="portrait" xlink:type="simple" id="oo_722298.jpg"><uri content-type="original_file" xlink:type="simple">https://binary.pensoft.net/fig/722298</uri></graphic></fig></tp:treatment-sec><ref-list><ref id="B52"><mixed-citation xmlns:xlink="http://www.w3.org/1999/xlink" xlink:type="simple"><person-group><name name-style="western"><surname>Wang</surname><given-names>HM</given-names></name><name name-style="western"><surname>Wang</surname><given-names>Z</given-names></name><name name-style="western"><surname>Liu</surname><given-names>F</given-names></name><name name-style="western"><surname>Wu</surname><given-names>CX</given-names></name><name name-style="western"><surname>Zhang</surname><given-names>SF</given-names></name><name name-style="western"><surname>Kong</surname><given-names>XB</given-names></name><name name-style="western"><surname>Decock</surname><given-names>C</given-names></name><name name-style="western"><surname>Lu</surname><given-names>Q</given-names></name><name name-style="western"><surname>Zhang</surname><given-names>Z</given-names></name></person-group> (<year>2019</year>) <article-title>Differential patterns of ophiostomatoid fungal communities associated with three sympatric <italic><tp:taxon-name><tp:taxon-name-part taxon-name-part-type="genus">Tomicus</tp:taxon-name-part></tp:taxon-name></italic> species infesting pines in south-western China, with a description of four new species.</article-title><source>MycoKeys</source><volume>50</volume>: <fpage>93</fpage>–<lpage>133</lpage>. <ext-link xlink:type="simple" ext-link-type="doi" xlink:href="10.3897/mycokeys.50.32653">https://doi.org/10.3897/mycokeys.50.32653</ext-link></mixed-citation></ref><ref id="B48"><mixed-citation xmlns:xlink="http://www.w3.org/1999/xlink" xlink:type="simple"><person-group><name name-style="western"><surname>Upadhyay</surname><given-names>HP</given-names></name></person-group> (<year>1981</year>) A monograph of <italic><tp:taxon-name><tp:taxon-name-part taxon-name-part-type="genus">Ceratocystis</tp:taxon-name-part></tp:taxon-name></italic> and <italic><tp:taxon-name><tp:taxon-name-part taxon-name-part-type="genus">Ceratocystiopsis</tp:taxon-name-part></tp:taxon-name></italic>. University of Georgia Press, Athens 36(2): 175. <ext-link xlink:type="simple" ext-link-type="doi" xlink:href="10.1007/BF02858713">https://doi.org/10.1007/BF02858713</ext-link></mixed-citation></ref><ref id="B37"><mixed-citation xmlns:xlink="http://www.w3.org/1999/xlink" xlink:type="simple"><person-group><name name-style="western"><surname>Rumbold</surname><given-names>CT</given-names></name></person-group> (<year>1936</year>) Three blue-staining fungi, including two new species, associated with bark beetles. US Government Printing Office.</mixed-citation></ref><ref id="B14"><mixed-citation xmlns:xlink="http://www.w3.org/1999/xlink" xlink:type="simple"><person-group><name name-style="western"><surname>Gorton</surname><given-names>C</given-names></name><name name-style="western"><surname>Webber</surname><given-names>JF</given-names></name></person-group> (<year>2000</year>) Reevaluation of the status of the bluestain fungus and bark beetle associate <italic><tp:taxon-name><tp:taxon-name-part taxon-name-part-type="genus">Ophiostoma</tp:taxon-name-part><tp:taxon-name-part taxon-name-part-type="species">minus</tp:taxon-name-part></tp:taxon-name></italic>. Mycologia 92(6): 1071–1079. <ext-link xlink:type="simple" ext-link-type="doi" xlink:href="10.1080/00275514.2000.12061254">https://doi.org/10.1080/00275514.2000.12061254</ext-link></mixed-citation></ref><ref id="B3"><mixed-citation xmlns:xlink="http://www.w3.org/1999/xlink" xlink:type="simple"><person-group><name name-style="western"><surname>Chang</surname><given-names>R</given-names></name><name name-style="western"><surname>Duong</surname><given-names>TA</given-names></name><name name-style="western"><surname>Taerum</surname><given-names>SJ</given-names></name><name name-style="western"><surname>Wingfield</surname><given-names>MJ</given-names></name><name name-style="western"><surname>Zhou</surname><given-names>X</given-names></name><name name-style="western"><surname>Yin</surname><given-names>M</given-names></name><name name-style="western"><surname>de Beer</surname><given-names>ZW</given-names></name></person-group> (<year>2019</year>) <article-title>Ophiostomatoid fungi associated with the spruce bark beetle <italic>Ips typographus</italic>, including 11 new species from China. Persoonia.</article-title><source>Molecular Phylogeny and Evolution of fungi</source><volume>42</volume>(<issue>1</issue>): <fpage>50</fpage>–<lpage>74</lpage>. <ext-link xlink:type="simple" ext-link-type="doi" xlink:href="10.3767/persoonia.2019.42.03">https://doi.org/10.3767/persoonia.2019.42.03</ext-link></mixed-citation></ref><ref id="B49"><mixed-citation xmlns:xlink="http://www.w3.org/1999/xlink" xlink:type="simple"><person-group><name name-style="western"><surname>Villarreal</surname><given-names>M</given-names></name><name name-style="western"><surname>Ruelo</surname><given-names>V</given-names></name><name name-style="western"><surname>De Tov</surname><given-names>AMT</given-names></name><name name-style="western"><surname>Arenal</surname><given-names>E</given-names></name></person-group> (<year>2005</year>) <article-title>A new <italic><tp:taxon-name><tp:taxon-name-part taxon-name-part-type="genus">Ophiostoma</tp:taxon-name-part></tp:taxon-name></italic> species isolated from.</article-title><source>Mycotaxon</source><volume>92</volume>: <fpage>259</fpage>–<lpage>268</lpage>.</mixed-citation></ref></ref-list></tp:taxon-treatment>
